# Supplementary material for: Aberrant gene expression prediction across human tissues
Source: Nat Commun. 2025 Mar 29;16:3061. doi: 10.1038/s41467-025-58210-w (PMC11954926; doi:10.1038/s41467-025-58210-w)
Supplement: Supplementary file 3 — Supplementary Data 1-2 [file 41467_2025_58210_MOESM3_ESM.ods]

## Sheet: Supplementary Data 1 - Blood traits PRS score mapping
phenotype	pgs_id	pgs_score_file_path	clumping_var_file_path	genebass_phenocode
Alanine_aminotransferase	PGS001940	/s/project/uk_biobank/processed/risk_scores/PGS001940/PGS001940.sscore	/s/project/uk_biobank/processed/clumping/30620/GWAS_variants_clumped_mac.parquet	30620
Albumin	PGS001886	/s/project/uk_biobank/processed/risk_scores/PGS001886/PGS001886.sscore	/s/project/uk_biobank/processed/clumping/30600/GWAS_variants_clumped_mac.parquet	30600
Alkaline_phosphatase	PGS001939	/s/project/uk_biobank/processed/risk_scores/PGS001939/PGS001939.sscore	/s/project/uk_biobank/processed/clumping/30610/GWAS_variants_clumped_mac.parquet	30610
Apolipoprotein_A	PGS001888	/s/project/uk_biobank/processed/risk_scores/PGS001888/PGS001888.sscore	/s/project/uk_biobank/processed/clumping/30630/GWAS_variants_clumped_mac.parquet	30630
Apolipoprotein_B	PGS001889	/s/project/uk_biobank/processed/risk_scores/PGS001889/PGS001889.sscore	/s/project/uk_biobank/processed/clumping/30640/GWAS_variants_clumped_mac.parquet	30640
Aspartate_aminotransferase	PGS001941	/s/project/uk_biobank/processed/risk_scores/PGS001941/PGS001941.sscore	/s/project/uk_biobank/processed/clumping/30650/GWAS_variants_clumped_mac.parquet	30650
c_reactive_protein	PGS001946	/s/project/uk_biobank/processed/risk_scores/PGS001946/PGS001946.sscore	/s/project/uk_biobank/processed/clumping/30710/GWAS_variants_clumped_mac.parquet	30710
Calcium	PGS001893	/s/project/uk_biobank/processed/risk_scores/PGS001893/PGS001893.sscore	/s/project/uk_biobank/processed/clumping/30680/GWAS_variants_clumped_mac.parquet	30680
Cholesterol	PGS001895	/s/project/uk_biobank/processed/risk_scores/PGS001895/PGS001895.sscore	/s/project/uk_biobank/processed/clumping/30690/GWAS_variants_clumped_mac.parquet	30690
Creatinine	PGS001945	/s/project/uk_biobank/processed/risk_scores/PGS001945/PGS001945.sscore	/s/project/uk_biobank/processed/clumping/30700/GWAS_variants_clumped_mac.parquet	30700
Cystatin_C	PGS001947	/s/project/uk_biobank/processed/risk_scores/PGS001947/PGS001947.sscore	/s/project/uk_biobank/processed/clumping/30720/GWAS_variants_clumped_mac.parquet	30720
Direct_bilirubin	PGS001942	/s/project/uk_biobank/processed/risk_scores/PGS001942/PGS001942.sscore	/s/project/uk_biobank/processed/clumping/30660/GWAS_variants_clumped_mac.parquet	30660
Eosinophill_count	PGS001172	/s/project/uk_biobank/processed/risk_scores/PGS001172/PGS001172.sscore	/s/project/uk_biobank/processed/clumping/30150/GWAS_variants_clumped_mac.parquet	30150
Erythrocyte_distribution_width	PGS001908	/s/project/uk_biobank/processed/risk_scores/PGS001908/PGS001908.sscore	/s/project/uk_biobank/processed/clumping/30070/GWAS_variants_clumped_mac.parquet	30070
Gamma_glutamyltransferase	PGS001964	/s/project/uk_biobank/processed/risk_scores/PGS001964/PGS001964.sscore	/s/project/uk_biobank/processed/clumping/30730/GWAS_variants_clumped_mac.parquet	30730
Glucose	PGS001952	/s/project/uk_biobank/processed/risk_scores/PGS001952/PGS001952.sscore	/s/project/uk_biobank/processed/clumping/30740/GWAS_variants_clumped_mac.parquet	30740
glycated_haemoglobin_hba1c	PGS001953	/s/project/uk_biobank/processed/risk_scores/PGS001953/PGS001953.sscore	/s/project/uk_biobank/processed/clumping/30750/GWAS_variants_clumped_mac.parquet	30750
Haematocrit_percentage	PGS001925	/s/project/uk_biobank/processed/risk_scores/PGS001925/PGS001925.sscore	/s/project/uk_biobank/processed/clumping/30030/GWAS_variants_clumped_mac.parquet	30030
HDL_cholesterol	PGS001954	/s/project/uk_biobank/processed/risk_scores/PGS001954/PGS001954.sscore	/s/project/uk_biobank/processed/clumping/30760/GWAS_variants_clumped_mac.parquet	30760
IGF1	PGS001960	/s/project/uk_biobank/processed/risk_scores/PGS001960/PGS001960.sscore	/s/project/uk_biobank/processed/clumping/30770/GWAS_variants_clumped_mac.parquet	30770
LDL_direct	PGS001933	/s/project/uk_biobank/processed/risk_scores/PGS001933/PGS001933.sscore	/s/project/uk_biobank/processed/clumping/30780/GWAS_variants_clumped_mac.parquet	30780
Leukocyte_count	PGS001962	/s/project/uk_biobank/processed/risk_scores/PGS001962/PGS001962.sscore	/s/project/uk_biobank/processed/clumping/30000/GWAS_variants_clumped_mac.parquet	30000
Lipoprotein_A	PGS001963	/s/project/uk_biobank/processed/risk_scores/PGS001963/PGS001963.sscore	/s/project/uk_biobank/processed/clumping/30790/GWAS_variants_clumped_mac.parquet	30790
Lymphocyte_percentage	PGS001986	/s/project/uk_biobank/processed/risk_scores/PGS001986/PGS001986.sscore	/s/project/uk_biobank/processed/clumping/30180/GWAS_variants_clumped_mac.parquet	30180
Mean_corpuscular_haemoglobin	PGS001989	/s/project/uk_biobank/processed/risk_scores/PGS001989/PGS001989.sscore	/s/project/uk_biobank/processed/clumping/30050/GWAS_variants_clumped_mac.parquet	30050
Mean_corpuscular_volume	PGS001990	/s/project/uk_biobank/processed/risk_scores/PGS001990/PGS001990.sscore	/s/project/uk_biobank/processed/clumping/30040/GWAS_variants_clumped_mac.parquet	30040
Mean_reticulocyte_volume	PGS000987	/s/project/uk_biobank/processed/risk_scores/PGS000987/PGS000987.sscore	/s/project/uk_biobank/processed/clumping/30260/GWAS_variants_clumped_mac.parquet	30260
Mean_sphered_cell_volume	PGS002008	/s/project/uk_biobank/processed/risk_scores/PGS002008/PGS002008.sscore	/s/project/uk_biobank/processed/clumping/30270/GWAS_variants_clumped_mac.parquet	30270
Monocyte_count	PGS001968	/s/project/uk_biobank/processed/risk_scores/PGS001968/PGS001968.sscore	/s/project/uk_biobank/processed/clumping/30130/GWAS_variants_clumped_mac.parquet	30130
Neutrophill_percentage	PGS001997	/s/project/uk_biobank/processed/risk_scores/PGS001997/PGS001997.sscore	/s/project/uk_biobank/processed/clumping/30200/GWAS_variants_clumped_mac.parquet	30200
Phosphate	PGS001998	/s/project/uk_biobank/processed/risk_scores/PGS001998/PGS001998.sscore	/s/project/uk_biobank/processed/clumping/30810/GWAS_variants_clumped_mac.parquet	30810
Platelet_count	PGS001973	/s/project/uk_biobank/processed/risk_scores/PGS001973/PGS001973.sscore	/s/project/uk_biobank/processed/clumping/30080/GWAS_variants_clumped_mac.parquet	30080
Reticulocyte_count	PGS001528	/s/project/uk_biobank/processed/risk_scores/PGS001528/PGS001528.sscore	/s/project/uk_biobank/processed/clumping/30250/GWAS_variants_clumped_mac.parquet	30250
SHBG	PGS001977	/s/project/uk_biobank/processed/risk_scores/PGS001977/PGS001977.sscore	/s/project/uk_biobank/processed/clumping/30830/GWAS_variants_clumped_mac.parquet	30830
Testosterone	PGS001988	/s/project/uk_biobank/processed/risk_scores/PGS001988/PGS001988.sscore	/s/project/uk_biobank/processed/clumping/30850/GWAS_variants_clumped_mac.parquet	30850
Testosterone	PGS001914	/s/project/uk_biobank/processed/risk_scores/PGS001914/PGS001914.sscore	/s/project/uk_biobank/processed/clumping/30850/GWAS_variants_clumped_mac.parquet	30850
Thrombocyte_volume	PGS001971	/s/project/uk_biobank/processed/risk_scores/PGS001971/PGS001971.sscore	/s/project/uk_biobank/processed/clumping/30100/GWAS_variants_clumped_mac.parquet	30100
Total_bilirubin	PGS001942	/s/project/uk_biobank/processed/risk_scores/PGS001942/PGS001942.sscore	/s/project/uk_biobank/processed/clumping/30840/GWAS_variants_clumped_mac.parquet	30840
Triglycerides	PGS001979	/s/project/uk_biobank/processed/risk_scores/PGS001979/PGS001979.sscore	/s/project/uk_biobank/processed/clumping/30870/GWAS_variants_clumped_mac.parquet	30870
Urate	PGS002010	/s/project/uk_biobank/processed/risk_scores/PGS002010/PGS002010.sscore	/s/project/uk_biobank/processed/clumping/30880/GWAS_variants_clumped_mac.parquet	30880
Vitamin_D	PGS001982	/s/project/uk_biobank/processed/risk_scores/PGS001982/PGS001982.sscore	/s/project/uk_biobank/processed/clumping/30890/GWAS_variants_clumped_mac.parquet	30890

## Sheet: Supplementary Data 2 - RVAT results
phenotype	feature set	gene	gene name	LR test statistic	degrees of freedom	nominal p-value	adjusted p-value	number of observations	tissue with the largest effect
Alanine_aminotransferase	AbExp_all_tissues	ENSG00000167701	GPT	1379.81566470405	44	1.97928591353646E-260	3.6781070131248E-256	102827	Stomach
Alanine_aminotransferase	AbExp_all_tissues	ENSG00000150753	CCT5	133.461924081406	48	5.5566643001112E-10	1.03259492688966E-05	102827	Brain - Amygdala
Alanine_aminotransferase	AbExp_all_tissues	ENSG00000167700	MFSD3	128.570764983218	48	2.76808855039637E-09	5.14393895320158E-05	102827	Brain - Caudate (basal ganglia)
Alanine_aminotransferase	AbExp_all_tissues	ENSG00000146151	HMGCLL1	64.5122374047642	18	3.74273631697633E-07	0.006955126897837	102827	Breast - Mammary Tissue
Alanine_aminotransferase	AbExp_all_tissues	ENSG00000079385	CEACAM1	76.2496021097759	28	2.38318665720568E-06	0.044286757650853	102827	Uterus
Albumin	AbExp_all_tissues	ENSG00000163631	ALB	377.640249199583	43	4.57513943172766E-55	8.50198160597951E-51	94914	Testis
Albumin	AbExp_all_tissues	ENSG00000104870	FCGRT	163.532934323972	48	1.60953022331202E-14	2.99099001398074E-10	94914	Muscle - Skeletal
Albumin	AbExp_all_tissues	ENSG00000145703	IQGAP2	108.770916828653	33	5.09401773001442E-10	9.4662131476858E-06	94914	Minor Salivary Gland
Albumin	AbExp_all_tissues	ENSG00000127377	CRYGN	29.3726665491704	2	4.18607012592163E-07	0.007778974115	94914	Artery - Tibial
Albumin	AbExp_all_tissues	ENSG00000181830	SLC35C1	108.812098719733	48	1.28434053218755E-06	0.023866900109641	94914	Minor Salivary Gland
Alkaline_phosphatase	AbExp_all_tissues	ENSG00000162551	ALPL	3304.47260153	46	0	0	102858	Brain - Cortex
Alkaline_phosphatase	AbExp_all_tissues	ENSG00000112293	GPLD1	325.690331950755	35	7.67262915379876E-49	1.42580467565042E-44	102858	Muscle - Skeletal
Alkaline_phosphatase	AbExp_all_tissues	ENSG00000141505	ASGR1	265.833160402195	18	4.8407826147366E-46	8.99562633296503E-42	102858	Lung
Alkaline_phosphatase	AbExp_all_tissues	ENSG00000244038	DDOST	217.037395996915	48	2.38318292584968E-23	4.42866883110647E-19	102858	Pancreas
Alkaline_phosphatase	AbExp_all_tissues	ENSG00000072195	SPEG	113.802146642556	44	4.27454611169359E-08	0.000794338903936	102858	Brain - Cerebellar Hemisphere
Alkaline_phosphatase	AbExp_all_tissues	ENSG00000139044	B4GALNT3	97.2102215705672	34	5.30612685329052E-08	0.000986037553147	102858	Small Intestine - Terminal Ileum
Alkaline_phosphatase	AbExp_all_tissues	ENSG00000181577	C6orf223	45.3074821511982	7	1.19193234471443E-07	0.002214967876183	102858	Artery - Aorta
Alkaline_phosphatase	AbExp_all_tissues	ENSG00000073734	ABCB11	39.6705869983416	6	5.28700853614986E-07	0.009824847962727	102858	Testis
Apolipoprotein_A	AbExp_all_tissues	ENSG00000165029	ABCA1	485.543136741093	47	3.51049329095916E-74	6.52354968258941E-70	94312	Artery - Coronary
Apolipoprotein_A	AbExp_all_tissues	ENSG00000213398	LCAT	270.997705348098	48	7.1719300544908E-33	1.33275976202603E-28	94312	Whole Blood
Apolipoprotein_A	AbExp_all_tissues	ENSG00000132855	ANGPTL3	97.3735981846694	2	7.17119963362226E-22	1.33262402791602E-17	94312	Adipose - Visceral (Omentum)
Apolipoprotein_A	AbExp_all_tissues	ENSG00000166819	PLIN1	167.511238823237	41	3.19453219557634E-17	5.93639917903952E-13	94312	Ovary
Apolipoprotein_A	AbExp_all_tissues	ENSG00000118137	APOA1	121.063141783496	24	6.27139243636697E-15	1.16541285645007E-10	94312	Liver
Apolipoprotein_A	AbExp_all_tissues	ENSG00000164597	COG5	161.639968233154	48	3.18683496243567E-14	5.92209541069421E-10	94312	Brain - Putamen (basal ganglia)
Apolipoprotein_A	AbExp_all_tissues	ENSG00000087237	CETP	87.2034176844463	11	5.87524097849705E-14	1.09179603103411E-09	94312	Brain - Hippocampus
Apolipoprotein_A	AbExp_all_tissues	ENSG00000101670	LIPG	97.4305869384261	16	1.0475133712938E-13	1.94659409787526E-09	94312	Lung
Apolipoprotein_A	AbExp_all_tissues	ENSG00000126337	KRT36	57.232732450706	2	3.73310371775837E-13	6.93722663871039E-09	94312	Artery - Coronary
Apolipoprotein_A	AbExp_all_tissues	ENSG00000076555	ACACB	137.027119115024	46	5.56299592984347E-11	1.03377153364281E-06	94312	Brain - Frontal Cortex (BA9)
Apolipoprotein_A	AbExp_all_tissues	ENSG00000153094	BCL2L11	128.237412670744	45	6.29908260298412E-10	1.17055852011254E-05	94312	Small Intestine - Terminal Ileum
Apolipoprotein_A	AbExp_all_tissues	ENSG00000123739	PLA2G12A	129.107936385582	47	1.37893045917188E-09	2.56246647227911E-05	94312	Brain - Cortex
Apolipoprotein_A	AbExp_all_tissues	ENSG00000166035	LIPC	38.6536926469707	2	4.04070634055141E-09	7.50884459264668E-05	94312	Muscle - Skeletal
Apolipoprotein_A	AbExp_all_tissues	ENSG00000171227	TMEM37	93.2625937930425	31	3.76215203026769E-08	0.000699120711785	94312	Lung
Apolipoprotein_A	AbExp_all_tissues	ENSG00000206549	AC109583.1	74.1730709639087	22	1.43552564245449E-07	0.002667637301373	94312	Brain - Cerebellar Hemisphere
Apolipoprotein_A	AbExp_all_tissues	ENSG00000153558	FBXL2	99.1512500833196	38	2.3273669646451E-07	0.0043249460304	94312	Brain - Cerebellum
Apolipoprotein_A	AbExp_all_tissues	ENSG00000136160	EDNRB	109.289876336261	46	4.55994533083437E-07	0.00847374640829	94312	Brain - Cortex
Apolipoprotein_A	AbExp_all_tissues	ENSG00000172869	DMXL1	110.071069715283	47	5.66913996635042E-07	0.010534962799469	94312	Brain - Substantia nigra
Apolipoprotein_A	AbExp_all_tissues	ENSG00000105717	PBX4	78.7673395784223	28	1.01723343083352E-06	0.018903248845179	94312	Muscle - Skeletal
Apolipoprotein_A	AbExp_all_tissues	ENSG00000110245	APOC3	49.6964663506951	12	1.57948115425987E-06	0.029351498289611	94312	Testis
Apolipoprotein_B	AbExp_all_tissues	ENSG00000084674	APOB	464.523981152102	8	2.85301353344283E-95	5.30175504919681E-91	102371	Liver
Apolipoprotein_B	AbExp_all_tissues	ENSG00000169174	PCSK9	302.612427916203	16	7.3373774133435E-55	1.36350484472162E-50	102371	Liver
Apolipoprotein_B	AbExp_all_tissues	ENSG00000130164	LDLR	181.658913965279	48	2.01702251306449E-17	3.74823293602774E-13	102371	Adrenal Gland
Aspartate_aminotransferase	AbExp_all_tissues	ENSG00000120053	GOT1	876.138808051765	48	1.30386441977085E-152	2.42297125126017E-148	102516	Colon - Sigmoid
Aspartate_aminotransferase	AbExp_all_tissues	ENSG00000119946	CNNM1	124.904630759353	24	1.2870750729951E-15	2.3917716081468E-11	102516	Cells - EBV-transformed lymphocytes
Aspartate_aminotransferase	AbExp_all_tissues	ENSG00000171714	ANO5	84.1118798321113	33	2.40238170061928E-06	0.044643459142608	102516	Minor Salivary Gland
Calcium	AbExp_all_tissues	ENSG00000163631	ALB	146.625110349531	43	3.10228984219458E-13	5.76498521375019E-09	94857	Liver
Calcium	AbExp_all_tissues	ENSG00000036828	CASR	35.0394769950362	1	3.23088259169721E-09	6.00394912015092E-05	94857	Prostate
Cholesterol	AbExp_all_tissues	ENSG00000084674	APOB	425.786273012171	8	5.67745162961031E-87	1.05504083633048E-82	102851	Liver
Cholesterol	AbExp_all_tissues	ENSG00000169174	PCSK9	222.91650535143	16	1.77642731859563E-38	3.30113488614626E-34	102851	Liver
Cholesterol	AbExp_all_tissues	ENSG00000132855	ANGPTL3	60.1689874975709	2	8.59944402686881E-14	1.59803468351303E-09	102851	Brain - Putamen (basal ganglia)
Cholesterol	AbExp_all_tissues	ENSG00000130164	LDLR	125.642671728216	48	7.13148777701333E-09	0.00013252443736	102851	Adrenal Gland
Creatinine	AbExp_all_tissues	ENSG00000171049	FPR2	37.3028907580883	5	5.2077563870369E-07	0.009677573694031	102797	Spleen
Cystatin_C	AbExp_all_tissues	ENSG00000171049	FPR2	37.9810884381877	5	3.80638955501693E-07	0.007073413710088	102797	Spleen
Direct_bilirubin	AbExp_all_tissues	ENSG00000244474	UGT1A4	92.9948074253625	15	2.73097280053491E-13	5.07496675523401E-09	87754	Minor Salivary Gland
Direct_bilirubin	AbExp_all_tissues	ENSG00000241635	UGT1A1	82.7923811894143	14	8.55747162633417E-12	1.59023495232168E-07	87754	Testis
Direct_bilirubin	AbExp_all_tissues	ENSG00000167165	UGT1A6	73.5926189533493	12	6.77377144970282E-11	1.25876994849828E-06	87754	Brain - Caudate (basal ganglia)
Direct_bilirubin	AbExp_all_tissues	ENSG00000244122	UGT1A7	68.6314702431846	12	5.77035139384135E-10	1.07230439951754E-05	87754	Brain - Cortex
Direct_bilirubin	AbExp_all_tissues	ENSG00000084674	APOB	53.6587952814298	8	8.03933250890494E-09	0.000149394916013	87754	Liver
Direct_bilirubin	AbExp_all_tissues	ENSG00000242366	UGT1A8	64.1299683590769	15	4.85146985543244E-08	0.000901548643235	87754	Prostate
Direct_bilirubin	AbExp_all_tissues	ENSG00000004939	SLC4A1	38.5505448716576	5	2.92455208380828E-07	0.005434695137341	87754	Brain - Amygdala
Direct_bilirubin	AbExp_all_tissues	ENSG00000241119	UGT1A9	56.4924510007841	15	1.00038646437406E-06	0.018590181667463	87754	Prostate
Erythrocyte_distribution_width	AbExp_all_tissues	ENSG00000105610	KLF1	104.55753533903	2	1.97523912969016E-23	3.67058687470323E-19	104959	Skin - Sun Exposed (Lower leg)
Erythrocyte_distribution_width	AbExp_all_tissues	ENSG00000113013	HSPA9	134.779725039611	48	3.5868418289742E-10	6.66542817078276E-06	104959	Vagina
Erythrocyte_distribution_width	AbExp_all_tissues	ENSG00000101310	SEC23B	129.90278359782	48	1.79299219800473E-09	3.33191740155219E-05	104959	Ovary
Erythrocyte_distribution_width	AbExp_all_tissues	ENSG00000075651	PLD1	120.619930310349	44	4.65549475580565E-09	8.65130590471363E-05	104959	Minor Salivary Gland
Erythrocyte_distribution_width	AbExp_all_tissues	ENSG00000176273	SLC35G1	67.3473681466421	17	6.14166721796035E-08	0.001141306019114	104959	Cells - Cultured fibroblasts
Erythrocyte_distribution_width	AbExp_all_tissues	ENSG00000170276	HSPB2	107.438090424344	46	7.98766253114415E-07	0.014843473281625	104959	Prostate
Erythrocyte_distribution_width	AbExp_all_tissues	ENSG00000187045	TMPRSS6	44.1356992612709	9	1.33244270238955E-06	0.024760782738505	104959	Liver
Gamma_glutamyltransferase	AbExp_all_tissues	ENSG00000100031	GGT1	464.016854170826	45	5.79814536399242E-71	1.07746935299071E-66	102807	Small Intestine - Terminal Ileum
Gamma_glutamyltransferase	AbExp_all_tissues	ENSG00000286070	GGT1	216.077842141909	48	3.48150005405374E-23	6.46967155044807E-19	102807	Brain - Putamen (basal ganglia)
Gamma_glutamyltransferase	AbExp_all_tissues	ENSG00000144182	LIPT1	101.471063953621	37	6.46447191972485E-08	0.001201292816842	102807	Testis
HDL_cholesterol	AbExp_all_tissues	ENSG00000171316	CHD7	425.23780270337	44	7.53351711679412E-64	1.39995348581385E-59	94865	Brain - Caudate (basal ganglia)
HDL_cholesterol	AbExp_all_tissues	ENSG00000165029	ABCA1	401.506956236553	47	8.82759785782548E-58	1.64043250991971E-53	94865	Esophagus - Mucosa
HDL_cholesterol	AbExp_all_tissues	ENSG00000172594	SMPDL3A	364.956308227091	47	9.02594858738243E-51	1.67729202599328E-46	94865	Testis
HDL_cholesterol	AbExp_all_tissues	ENSG00000129250	KIF1C	291.724004166259	48	1.21615408922591E-36	2.25997914400852E-32	94865	Brain - Nucleus accumbens (basal ganglia)
HDL_cholesterol	AbExp_all_tissues	ENSG00000213398	LCAT	263.935999999638	48	1.34170559138618E-31	2.49329150047294E-27	94865	Cells - EBV-transformed lymphocytes
HDL_cholesterol	AbExp_all_tissues	ENSG00000180626	ZNF594	195.767771599058	20	7.71990232907418E-31	1.43458944981186E-26	94865	Spleen
HDL_cholesterol	AbExp_all_tissues	ENSG00000085415	SEH1L	254.898859745153	47	2.36450072932676E-30	4.39395170530793E-26	94865	Esophagus - Mucosa
HDL_cholesterol	AbExp_all_tissues	ENSG00000178297	TMPRSS9	147.327601263707	6	2.84109632277948E-29	5.2796092966211E-25	94865	Brain - Cerebellum
HDL_cholesterol	AbExp_all_tissues	ENSG00000087237	CETP	150.308882683952	11	1.28888784042797E-26	2.39514027386729E-22	94865	Artery - Aorta
HDL_cholesterol	AbExp_all_tissues	ENSG00000255346	NOX5	119.857697563275	3	8.2810197176264E-26	1.53886189412651E-21	94865	Testis
HDL_cholesterol	AbExp_all_tissues	ENSG00000110245	APOC3	124.058572892769	12	9.56492495655579E-21	1.77745000467676E-16	94865	Pituitary
HDL_cholesterol	AbExp_all_tissues	ENSG00000150753	CCT5	197.101663186681	48	5.69300300284159E-20	1.05793074801805E-15	94865	Colon - Transverse
HDL_cholesterol	AbExp_all_tissues	ENSG00000118137	APOA1	135.994642184523	24	1.26072269342792E-17	2.3428009811971E-13	94865	Adrenal Gland
HDL_cholesterol	AbExp_all_tissues	ENSG00000062282	DGAT2	163.970440006349	38	1.38354270373896E-17	2.57103740635811E-13	94865	Testis
HDL_cholesterol	AbExp_all_tissues	ENSG00000162928	PEX13	162.331245641661	47	1.3185659240143E-14	2.45029105659577E-10	94865	Adipose - Visceral (Omentum)
HDL_cholesterol	AbExp_all_tissues	ENSG00000133731	IMPA1	161.800995048689	48	3.00728606849125E-14	5.58843970107729E-10	94865	Esophagus - Gastroesophageal Junction
HDL_cholesterol	AbExp_all_tissues	ENSG00000101670	LIPG	92.7169350312615	16	7.87926868705692E-13	1.46420450011579E-08	94865	Brain - Cerebellar Hemisphere
HDL_cholesterol	AbExp_all_tissues	ENSG00000075826	SEC31B	146.258098193095	48	7.28254463845116E-12	1.35331527016338E-07	94865	Brain - Hypothalamus
HDL_cholesterol	AbExp_all_tissues	ENSG00000101639	CEP192	142.784990956308	47	1.35864601266988E-11	2.52477188534445E-07	94865	Brain - Putamen (basal ganglia)
HDL_cholesterol	AbExp_all_tissues	ENSG00000175874	CREG2	77.0580466826796	12	1.49752938346464E-11	2.78285885329234E-07	94865	Vagina
HDL_cholesterol	AbExp_all_tissues	ENSG00000105717	PBX4	107.244144929689	28	3.28691757342363E-11	6.10807892669312E-07	94865	Nerve - Tibial
HDL_cholesterol	AbExp_all_tissues	ENSG00000110243	APOA5	50.7243657415384	3	5.60033794654E-11	1.04071080060553E-06	94865	Liver
HDL_cholesterol	AbExp_all_tissues	ENSG00000198231	DDX42	135.091347673791	48	3.23314622767564E-10	6.00815563488965E-06	94865	Testis
HDL_cholesterol	AbExp_all_tissues	ENSG00000092820	EZR	133.295413322718	48	5.87177122407665E-10	1.09115124657016E-05	94865	Esophagus - Mucosa
HDL_cholesterol	AbExp_all_tissues	ENSG00000136160	EDNRB	129.958033847943	46	6.09409196265668E-10	1.13246510942049E-05	94865	Brain - Cerebellar Hemisphere
HDL_cholesterol	AbExp_all_tissues	ENSG00000119681	LTBP2	113.828666656453	37	9.50881076510685E-10	1.76702230447981E-05	94865	Heart - Atrial Appendage
HDL_cholesterol	AbExp_all_tissues	ENSG00000171227	TMEM37	102.005315940798	31	1.68256516817071E-09	3.12671085201162E-05	94865	Ovary
HDL_cholesterol	AbExp_all_tissues	ENSG00000137824	RMDN3	128.193757444358	48	3.12879883449043E-09	5.81424687413356E-05	94865	Adrenal Gland
HDL_cholesterol	AbExp_all_tissues	ENSG00000166035	LIPC	38.7743955645419	2	3.80405671803357E-09	7.06907859912178E-05	94865	Liver
HDL_cholesterol	AbExp_all_tissues	ENSG00000099804	CDC34	126.042757674673	48	6.27074431507402E-09	0.000116529241607	94865	Esophagus - Mucosa
HDL_cholesterol	AbExp_all_tissues	ENSG00000126337	KRT36	37.6395977558568	2	6.70911439235875E-09	0.000124675472753	94865	Adrenal Gland
HDL_cholesterol	AbExp_all_tissues	ENSG00000166819	PLIN1	114.132381789241	41	8.10965605471782E-09	0.000150701738465	94865	Artery - Aorta
HDL_cholesterol	AbExp_all_tissues	ENSG00000142530	FAM71E1	96.5111175298807	32	2.16701284192049E-08	0.000402695996414	94865	Brain - Hippocampus
HDL_cholesterol	AbExp_all_tissues	ENSG00000227124	ZNF717	70.9890514079016	18	3.07190363375123E-08	0.00057085185226	94865	Brain - Amygdala
HDL_cholesterol	AbExp_all_tissues	ENSG00000076555	ACACB	116.862022930785	46	4.34204878458633E-08	0.00080688292564	94865	Brain - Cerebellum
HDL_cholesterol	AbExp_all_tissues	ENSG00000028310	BRD9	116.600655950926	48	1.22746508696569E-07	0.002280998371108	94865	Minor Salivary Gland
HDL_cholesterol	AbExp_all_tissues	ENSG00000165972	CCDC38	27.646669173002	1	1.45622601995712E-07	0.002706104812886	94865	Adipose - Visceral (Omentum)
HDL_cholesterol	AbExp_all_tissues	ENSG00000100591	AHSA1	114.037800765858	48	2.68786330110273E-07	0.004994856372439	94865	Prostate
HDL_cholesterol	AbExp_all_tissues	ENSG00000111707	SUDS3	113.771847030235	48	2.9138347996904E-07	0.005414779208265	94865	Thyroid
HDL_cholesterol	AbExp_all_tissues	ENSG00000132855	ANGPTL3	29.5901892462571	2	3.75467236280899E-07	0.006977307651808	94865	Adipose - Subcutaneous
HDL_cholesterol	AbExp_all_tissues	ENSG00000206549	AC109583.1	67.5333115986723	22	1.60730134308911E-06	0.029868480858625	94865	Artery - Aorta
HDL_cholesterol	AbExp_all_tissues	ENSG00000065413	ANKRD44	100.618611116835	44	2.52567274696912E-06	0.046934576656927	94865	Stomach
Haematocrit_percentage	AbExp_all_tissues	ENSG00000129167	TPH1	46.4138968938496	10	1.20663857046908E-06	0.022422964555027	104960	Artery - Coronary
Haematocrit_percentage	AbExp_all_tissues	ENSG00000078725	BRINP1	68.4513364396698	23	2.10407699552092E-06	0.039100062807765	104960	Esophagus - Mucosa
Haematocrit_percentage	AbExp_all_tissues	ENSG00000162775	RBM15	88.9988232670003	36	2.21520793293062E-06	0.04116520901765	104960	Colon - Sigmoid
IGF1	AbExp_all_tissues	ENSG00000099769	IGFALS	81.6811246318976	8	2.2416400248516E-14	4.16563965818173E-10	102326	Lung
IGF1	AbExp_all_tissues	ENSG00000143379	SETDB1	146.061752809474	48	7.79388980453163E-12	1.44833854237611E-07	102326	Ovary
IGF1	AbExp_all_tissues	ENSG00000107164	FUBP3	132.501352539955	47	4.47353109989354E-10	8.31316284293216E-06	102326	Liver
IGF1	AbExp_all_tissues	ENSG00000139324	TMTC3	120.168216599646	43	3.17467477378392E-09	5.89949813212265E-05	102326	Esophagus - Muscularis
IGF1	AbExp_all_tissues	ENSG00000146674	IGFBP3	113.20039436224	47	2.18979174429584E-07	0.004069289998425	102326	Cells - Cultured fibroblasts
LDL_direct	AbExp_all_tissues	ENSG00000084674	APOB	505.563643942936	8	4.50298144114615E-104	8.3678904120819E-100	102696	Liver
LDL_direct	AbExp_all_tissues	ENSG00000169174	PCSK9	284.226405424532	16	4.66448158093468E-51	8.66800612185093E-47	102696	Liver
LDL_direct	AbExp_all_tissues	ENSG00000130164	LDLR	164.8905137041	48	9.84347054712909E-15	1.829212131773E-10	102696	Adrenal Gland
LDL_direct	AbExp_all_tissues	ENSG00000132855	ANGPTL3	53.258000837639	2	2.7237802060984E-12	5.06160075699266E-08	102696	Muscle - Skeletal
Leukocyte_count	AbExp_all_tissues	ENSG00000254709	IGLL5	124.254855712992	34	3.28517251741169E-12	6.10483608910615E-08	104960	Skin - Not Sun Exposed (Suprapubic)
Leukocyte_count	AbExp_all_tissues	ENSG00000125910	S1PR4	28.1534910028568	2	7.70099968404977E-07	0.01431076771287	104960	Brain - Substantia nigra
Lipoprotein_A	AbExp_all_tissues	ENSG00000198670	LPA	153.238912746223	6	1.59799776381967E-30	2.96955924450609E-26	82169	Stomach
Lipoprotein_A	AbExp_all_tissues	ENSG00000026652	AGPAT4	173.065133479133	42	7.74658038020159E-18	1.43954703205286E-13	82169	Colon - Transverse
Lipoprotein_A	AbExp_all_tissues	ENSG00000146477	SLC22A3	114.580778050469	43	2.00181533266406E-08	0.000371997343269	82169	Skin - Not Sun Exposed (Suprapubic)
Lymphocyte_percentage	AbExp_all_tissues	ENSG00000254709	IGLL5	122.210250698612	34	7.04106424750973E-12	1.30844096911473E-07	104807	Breast - Mammary Tissue
Lymphocyte_percentage	AbExp_all_tissues	ENSG00000198216	CACNA1E	65.5043387558544	15	2.78723686329563E-08	0.000517952226306	104807	Brain - Spinal cord (cervical c-1)
Lymphocyte_percentage	AbExp_all_tissues	ENSG00000215301	DDX3X	111.211732567288	48	6.29941071120972E-07	0.011706194924641	104807	Skin - Sun Exposed (Lower leg)
Mean_corpuscular_haemoglobin	AbExp_all_tissues	ENSG00000244734	HBB	212.920376072871	44	5.26898225792734E-24	9.79134972990638E-20	104960	Cells - Cultured fibroblasts
Mean_corpuscular_haemoglobin	AbExp_all_tissues	ENSG00000105610	KLF1	95.5897501966974	2	1.74964315292171E-21	3.25136187107441E-17	104960	Brain - Hypothalamus
Mean_corpuscular_haemoglobin	AbExp_all_tissues	ENSG00000188536	HBA2	107.727742752264	25	3.03805140789474E-12	5.6456109312908E-08	104960	Whole Blood
Mean_corpuscular_haemoglobin	AbExp_all_tissues	ENSG00000072274	TFRC	138.415587541094	48	1.06062981755629E-10	1.97096838996485E-06	104960	Prostate
Mean_corpuscular_haemoglobin	AbExp_all_tissues	ENSG00000106327	TFR2	76.7391742024047	14	1.13350306817125E-10	2.10638875158263E-06	104960	Breast - Mammary Tissue
Mean_corpuscular_haemoglobin	AbExp_all_tissues	ENSG00000187045	TMPRSS6	63.3055533876468	9	3.07810614250274E-10	5.72004464461284E-06	104960	Liver
Mean_corpuscular_haemoglobin	AbExp_all_tissues	ENSG00000130193	THEM6	113.436002805276	48	3.22598849138703E-07	0.005994854413545	104960	Brain - Cerebellar Hemisphere
Mean_corpuscular_haemoglobin	AbExp_all_tissues	ENSG00000129173	E2F8	54.1631948807044	15	2.46683009254503E-06	0.045841103609764	104960	Muscle - Skeletal
Mean_corpuscular_volume	AbExp_all_tissues	ENSG00000244734	HBB	216.619475999614	43	5.22054086253844E-25	9.70133108485519E-21	104959	Cells - Cultured fibroblasts
Mean_corpuscular_volume	AbExp_all_tissues	ENSG00000105610	KLF1	75.8573314257374	2	3.3712408051247E-17	6.26477678816323E-13	104959	Esophagus - Muscularis
Mean_corpuscular_volume	AbExp_all_tissues	ENSG00000188536	HBA2	103.010599169647	27	8.2023415022104E-11	1.52424112135576E-06	104959	Skin - Not Sun Exposed (Suprapubic)
Mean_corpuscular_volume	AbExp_all_tissues	ENSG00000129173	E2F8	77.3785306788341	15	2.09901260705606E-10	3.90059512769228E-06	104959	Muscle - Skeletal
Mean_corpuscular_volume	AbExp_all_tissues	ENSG00000072274	TFRC	128.37525340775	48	2.9496997325922E-09	5.48142701307608E-05	104959	Artery - Tibial
Mean_corpuscular_volume	AbExp_all_tissues	ENSG00000187045	TMPRSS6	51.8871687606152	9	4.74790443088072E-08	0.000882303080391	104959	Testis
Mean_corpuscular_volume	AbExp_all_tissues	ENSG00000106327	TFR2	60.1946336322872	14	1.08448921969015E-07	0.00201530631695	104959	Brain - Cortex
Mean_reticulocyte_volume	AbExp_all_tissues	ENSG00000004939	SLC4A1	82.056616779184	5	3.11458521284034E-16	5.7878337010212E-12	102867	Whole Blood
Mean_reticulocyte_volume	AbExp_all_tissues	ENSG00000204147	ASAH2B	131.723329054366	35	3.92543270668458E-13	7.29463159883196E-09	102867	Brain - Cortex
Mean_reticulocyte_volume	AbExp_all_tissues	ENSG00000070182	SPTB	110.32669402397	31	7.95871955985694E-11	1.47896885580821E-06	102867	Brain - Hippocampus
Mean_reticulocyte_volume	AbExp_all_tissues	ENSG00000188611	ASAH2	60.9761014661053	7	9.63440889831471E-11	1.79036220557382E-06	102867	Testis
Mean_reticulocyte_volume	AbExp_all_tissues	ENSG00000084774	CAD	122.616414293705	48	1.87317678050855E-08	0.000348092441122	102867	Cells - EBV-transformed lymphocytes
Mean_reticulocyte_volume	AbExp_all_tissues	ENSG00000139597	N4BP2L1	114.436407336558	48	2.38104957029268E-07	0.004424704416475	102867	Brain - Cortex
Mean_reticulocyte_volume	AbExp_all_tissues	ENSG00000243772	KIR2DL3	30.5289223868167	3	1.06809325186712E-06	0.019848376899447	102867	Adrenal Gland
Mean_reticulocyte_volume	AbExp_all_tissues	ENSG00000112077	RHAG	35.0012639969355	5	1.50377697090286E-06	0.027944687450288	102867	Spleen
Mean_reticulocyte_volume	AbExp_all_tissues	ENSG00000105146	AURKC	72.9299173913896	26	2.46158263579374E-06	0.045743590120955	102867	Adipose - Subcutaneous
Mean_sphered_cell_volume	AbExp_all_tissues	ENSG00000204147	ASAH2B	218.378389151796	37	1.40336639608103E-27	2.60787577383738E-23	102817	Brain - Anterior cingulate cortex (BA24)
Mean_sphered_cell_volume	AbExp_all_tissues	ENSG00000004939	SLC4A1	93.4333088183776	5	1.27542403167293E-18	2.3701204780578E-14	102817	Whole Blood
Mean_sphered_cell_volume	AbExp_all_tissues	ENSG00000139597	N4BP2L1	183.927258089156	48	8.59717771338527E-18	1.59761353447838E-13	102817	Brain - Cortex
Mean_sphered_cell_volume	AbExp_all_tissues	ENSG00000188611	ASAH2	95.1148635643767	7	1.09769183443829E-17	2.03984073593667E-13	102817	Testis
Mean_sphered_cell_volume	AbExp_all_tissues	ENSG00000196531	NACA	168.956661873061	48	2.2370339731676E-15	4.15708023233736E-11	102817	Adipose - Subcutaneous
Mean_sphered_cell_volume	AbExp_all_tissues	ENSG00000105146	AURKC	118.472102602624	26	9.13908146452606E-14	1.69831550855288E-09	102817	Brain - Substantia nigra
Mean_sphered_cell_volume	AbExp_all_tissues	ENSG00000133612	AGAP3	156.625989613298	48	1.91729384951325E-13	3.56290716055048E-09	102817	Ovary
Mean_sphered_cell_volume	AbExp_all_tissues	ENSG00000285625	AC117378.1	154.846011098183	48	3.60595759894515E-13	6.70095100611978E-09	102817	Brain - Cerebellar Hemisphere
Mean_sphered_cell_volume	AbExp_all_tissues	ENSG00000070182	SPTB	110.386372785782	31	7.78414418179138E-11	1.44652751330229E-06	102817	Brain - Hippocampus
Mean_sphered_cell_volume	AbExp_all_tissues	ENSG00000112077	RHAG	54.9471049135027	5	1.33848238932657E-10	2.48730182408557E-06	102817	Spleen
Mean_sphered_cell_volume	AbExp_all_tissues	ENSG00000129173	E2F8	69.0294272194151	15	6.64746952611059E-09	0.000123529926204	102817	Muscle - Skeletal
Mean_sphered_cell_volume	AbExp_all_tissues	ENSG00000180228	PRKRA	122.939912548783	48	1.69049868996161E-08	0.000314145371556	102817	Brain - Nucleus accumbens (basal ganglia)
Mean_sphered_cell_volume	AbExp_all_tissues	ENSG00000004809	SLC22A16	33.2386579021986	2	6.05783086450359E-08	0.001125726709551	102817	Adipose - Visceral (Omentum)
Mean_sphered_cell_volume	AbExp_all_tissues	ENSG00000105610	KLF1	33.1746632603463	2	6.25479965468506E-08	0.00116232941983	102817	Spleen
Mean_sphered_cell_volume	AbExp_all_tissues	ENSG00000265303	AC099850.3	113.819030917541	47	1.81091250200595E-07	0.003365218702478	102817	Minor Salivary Gland
Mean_sphered_cell_volume	AbExp_all_tissues	ENSG00000243772	KIR2DL3	32.4814953932073	3	4.14278572678319E-07	0.007698538716081	102817	Whole Blood
Mean_sphered_cell_volume	AbExp_all_tissues	ENSG00000128340	RAC2	107.174249475036	45	5.49104217027892E-07	0.010204003665029	102817	Stomach
Mean_sphered_cell_volume	AbExp_all_tissues	ENSG00000179588	ZFPM1	106.983895503217	45	5.81919820160574E-07	0.010813816018044	102817	Breast - Mammary Tissue
Mean_sphered_cell_volume	AbExp_all_tissues	ENSG00000244734	HBB	101.636989691324	43	1.18636356960535E-06	0.022046194213976	102817	Cells - Cultured fibroblasts
Mean_sphered_cell_volume	AbExp_all_tissues	ENSG00000084774	CAD	107.999242750811	48	1.63105316132633E-06	0.030309860896927	102817	Heart - Atrial Appendage
Mean_sphered_cell_volume	AbExp_all_tissues	ENSG00000271605	MILR1	88.1840072788473	35	1.76005442789113E-06	0.032707091433501	102817	Minor Salivary Gland
Monocyte_count	AbExp_all_tissues	ENSG00000177663	IL17RA	256.551711069216	47	1.19508617731281E-30	2.2208286433004E-26	104807	Thyroid
Monocyte_count	AbExp_all_tissues	ENSG00000122025	FLT3	62.5222442923114	11	3.14136999586211E-09	5.83760786331057E-05	104807	Heart - Atrial Appendage
Monocyte_count	AbExp_all_tissues	ENSG00000106328	FSCN3	82.5015614723088	29	4.95642148754089E-07	0.009210518050297	104807	Esophagus - Muscularis
Monocyte_count	AbExp_all_tissues	ENSG00000151490	PTPRO	52.5287090338243	12	4.99566029855813E-07	0.009283435532811	104807	Brain - Putamen (basal ganglia)
Neutrophill_percentage	AbExp_all_tissues	ENSG00000254709	IGLL5	113.804504978936	34	1.54389180258412E-10	2.86901413674207E-06	104807	Breast - Mammary Tissue
Phosphate	AbExp_all_tissues	ENSG00000162551	ALPL	324.465621399693	46	1.50758372017699E-43	2.8015428272049E-39	94729	Brain - Cortex
Phosphate	AbExp_all_tissues	ENSG00000198569	SLC34A3	52.4900771957764	4	1.08946174982996E-10	2.02454676970901E-06	94729	Brain - Hypothalamus
Phosphate	AbExp_all_tissues	ENSG00000285330	AC126283.2	131.067490740068	47	7.21086381406636E-10	1.33999482256795E-05	94729	Stomach
Phosphate	AbExp_all_tissues	ENSG00000123739	PLA2G12A	129.89622649693	47	1.06299447911474E-09	1.97536264053892E-05	94729	Lung
Phosphate	AbExp_all_tissues	ENSG00000139160	ETFBKMT	112.946232276736	41	1.20309957781811E-08	0.000223571994546	94729	Esophagus - Gastroesophageal Junction
Phosphate	AbExp_all_tissues	ENSG00000196652	ZKSCAN5	118.002439125907	46	3.02347870307257E-08	0.000561853047392	94729	Brain - Cerebellar Hemisphere
Phosphate	AbExp_all_tissues	ENSG00000109118	PHF12	112.90499160235	48	3.78772467271094E-07	0.007038728759299	94729	Brain - Caudate (basal ganglia)
Phosphate	AbExp_all_tissues	ENSG00000117505	DR1	64.6128449054086	21	2.49792984406912E-06	0.046419030292336	94729	Brain - Cerebellar Hemisphere
Platelet_count	AbExp_all_tissues	ENSG00000096968	JAK2	252.206669170031	48	1.67791891535107E-29	3.1180767203969E-25	104959	Brain - Cerebellar Hemisphere
Platelet_count	AbExp_all_tissues	ENSG00000124172	ATP5F1E	188.727488120785	44	7.73748045937918E-20	1.43785599376643E-15	104959	Uterus
Platelet_count	AbExp_all_tissues	ENSG00000101162	TUBB1	91.2998499874666	8	2.53219938461127E-16	4.70558611642312E-12	104959	Whole Blood
Platelet_count	AbExp_all_tissues	ENSG00000111252	SH2B3	163.236696480075	48	1.79147382319116E-14	3.32909580563614E-10	104959	Testis
Platelet_count	AbExp_all_tissues	ENSG00000185245	GP1BA	64.8004244975455	7	1.64930109870599E-11	3.06489623172534E-07	104959	Spleen
Platelet_count	AbExp_all_tissues	ENSG00000169704	GP9	55.7862313423539	4	2.22314688167874E-11	4.1312738502236E-07	104959	Brain - Caudate (basal ganglia)
Platelet_count	AbExp_all_tissues	ENSG00000203618	GP1BB	77.1944186238106	14	9.34408626060602E-11	1.73641154980842E-06	104959	Artery - Aorta
Platelet_count	AbExp_all_tissues	ENSG00000005961	ITGA2B	68.8749904276338	13	1.29233069072761E-09	2.40153812257911E-05	104959	Ovary
Platelet_count	AbExp_all_tissues	ENSG00000145703	IQGAP2	105.995873799082	33	1.38019968204976E-09	2.56482506915307E-05	104959	Skin - Sun Exposed (Lower leg)
Platelet_count	AbExp_all_tissues	ENSG00000090534	THPO	71.4680977092357	19	5.23499761291368E-08	0.000972819606408	104959	Brain - Hypothalamus
Platelet_count	AbExp_all_tissues	ENSG00000179144	GIMAP7	45.6156870849954	7	1.03838213514104E-07	0.001929625521733	104959	Artery - Aorta
Platelet_count	AbExp_all_tissues	ENSG00000124089	MC3R	24.6220422957849	1	6.97493373640254E-07	0.012961519362357	104959	Brain - Anterior cingulate cortex (BA24)
Platelet_count	AbExp_all_tissues	ENSG00000117400	MPL	28.1827368464146	2	7.58920792117977E-07	0.014103025079928	104959	Brain - Substantia nigra
Reticulocyte_count	AbExp_all_tissues	ENSG00000004939	SLC4A1	54.152843656484	5	1.94957561734394E-10	3.62289636971024E-06	102867	Whole Blood
Reticulocyte_count	AbExp_all_tissues	ENSG00000112077	RHAG	48.4454833185882	5	2.88072594231492E-09	5.35325301860382E-05	102867	Artery - Aorta
Reticulocyte_count	AbExp_all_tissues	ENSG00000214706	IFRD2	113.621165338205	48	3.05003663735799E-07	0.005667883083202	102867	Pancreas
SHBG	AbExp_all_tissues	ENSG00000129214	SHBG	352.088964263763	3	5.26438175793941E-76	9.78280062077881E-72	94020	Liver
SHBG	AbExp_all_tissues	ENSG00000134627	PIWIL4	101.417798611801	33	6.98976811208226E-09	0.000129890860827	94020	Thyroid
SHBG	AbExp_all_tissues	ENSG00000154165	GPR15	31.9386782700894	4	1.96910585356426E-06	0.036591894076785	94020	Adipose - Visceral (Omentum)
Testosterone	AbExp_all_tissues	ENSG00000086065	CHMP5	122.279372128833	48	2.08419753755833E-08	0.000387306428404	93177	Breast - Mammary Tissue
Testosterone	AbExp_all_tissues	ENSG00000129214	SHBG	34.5172036777076	3	1.5407002753837E-07	0.002863083321746	93177	Liver
Thrombocyte_volume	AbExp_all_tissues	ENSG00000145703	IQGAP2	421.072566906107	33	7.84676999010467E-69	1.45816526726115E-64	104958	Minor Salivary Gland
Thrombocyte_volume	AbExp_all_tissues	ENSG00000169704	GP9	104.435668312974	4	1.11722324914682E-21	2.07613596388954E-17	104958	Brain - Caudate (basal ganglia)
Thrombocyte_volume	AbExp_all_tissues	ENSG00000124172	ATP5F1E	199.393644147087	46	5.36031390518879E-21	9.96107133001232E-17	104958	Skin - Not Sun Exposed (Suprapubic)
Thrombocyte_volume	AbExp_all_tissues	ENSG00000185245	GP1BA	106.535844451282	7	4.79838605298607E-20	8.91684080226402E-16	104958	Spleen
Thrombocyte_volume	AbExp_all_tissues	ENSG00000077044	DGKD	188.607197901292	48	1.4643601534969E-18	2.72122047324329E-14	104958	Adipose - Subcutaneous
Thrombocyte_volume	AbExp_all_tissues	ENSG00000205436	EXOC3L4	109.009911614092	14	8.70308789096772E-17	1.61729482277853E-12	104958	Spleen
Thrombocyte_volume	AbExp_all_tissues	ENSG00000101162	TUBB1	92.1018719900458	8	1.7397330836789E-16	3.2329459894005E-12	104958	Lung
Thrombocyte_volume	AbExp_all_tissues	ENSG00000165702	GFI1B	52.7733086448279	2	3.47073641058893E-12	6.4496694717974E-08	104958	Whole Blood
Thrombocyte_volume	AbExp_all_tissues	ENSG00000071205	ARHGAP10	106.142458945338	34	2.39729152467217E-09	4.45488684029829E-05	104958	Breast - Mammary Tissue
Thrombocyte_volume	AbExp_all_tissues	ENSG00000203618	GP1BB	66.185028963926	14	9.3923032516359E-09	0.000174537171325	104958	Lung
Thrombocyte_volume	AbExp_all_tissues	ENSG00000162738	VANGL2	111.873691702465	40	1.00638333823908E-08	0.000187016215745	104958	Artery - Aorta
Thrombocyte_volume	AbExp_all_tissues	ENSG00000139725	RHOF	121.668916262133	48	2.52769733424739E-08	0.000469721995623	104958	Pancreas
Thrombocyte_volume	AbExp_all_tissues	ENSG00000187800	PEAR1	117.444019503979	46	3.61061853760707E-08	0.000670961242844	104958	Testis
Thrombocyte_volume	AbExp_all_tissues	ENSG00000169607	CKAP2L	48.7351207063184	8	7.14596282565432E-08	0.001327934271891	104958	Esophagus - Mucosa
Thrombocyte_volume	AbExp_all_tissues	ENSG00000119285	HEATR1	116.457255792106	48	1.28285187289803E-07	0.002383923635406	104958	Prostate
Thrombocyte_volume	AbExp_all_tissues	ENSG00000111206	FOXM1	80.3991166223132	27	3.28500400824408E-07	0.00610452294852	104958	Small Intestine - Terminal Ileum
Thrombocyte_volume	AbExp_all_tissues	ENSG00000275052	PPP4R3B	109.302662893635	48	1.11120185637119E-06	0.020649464096946	104958	Brain - Cortex
Thrombocyte_volume	AbExp_all_tissues	ENSG00000134690	CDCA8	66.3929972793267	21	1.31468095118309E-06	0.024430716115835	104958	Artery - Tibial
Total_bilirubin	AbExp_all_tissues	ENSG00000167165	UGT1A6	163.619756135537	12	9.60062301751286E-29	1.78408377534441E-24	102463	Stomach
Total_bilirubin	AbExp_all_tissues	ENSG00000241635	UGT1A1	163.935936869646	14	1.14517219801906E-27	2.12807349557882E-23	102463	Prostate
Total_bilirubin	AbExp_all_tissues	ENSG00000244474	UGT1A4	156.939762523252	15	1.00328318030071E-25	1.86440113395282E-21	102463	Whole Blood
Total_bilirubin	AbExp_all_tissues	ENSG00000242366	UGT1A8	155.770725372771	15	1.71575852933208E-25	3.1883940750578E-21	102463	Prostate
Total_bilirubin	AbExp_all_tissues	ENSG00000241119	UGT1A9	133.142516078806	15	5.14715007388849E-21	9.56494898230698E-17	102463	Artery - Coronary
Total_bilirubin	AbExp_all_tissues	ENSG00000244122	UGT1A7	119.04584893689	12	9.57558209097467E-20	1.77943041996582E-15	102463	Skin - Not Sun Exposed (Suprapubic)
Total_bilirubin	AbExp_all_tissues	ENSG00000242515	UGT1A10	120.73808664328	15	1.36068920877688E-18	2.52856875667007E-14	102463	Prostate
Total_bilirubin	AbExp_all_tissues	ENSG00000134538	SLCO1B1	30.9581132301537	1	2.6365760405535E-08	0.000489954925616	102463	Liver
Total_bilirubin	AbExp_all_tissues	ENSG00000004939	SLC4A1	36.2709045574302	5	8.38363688352086E-07	0.015579312420647	102463	Artery - Tibial
Triglycerides	AbExp_all_tissues	ENSG00000084674	APOB	283.21530792804	8	1.53080158587353E-56	2.84468858702878E-52	102769	Liver
Triglycerides	AbExp_all_tissues	ENSG00000132855	ANGPTL3	147.919799268449	2	7.57920592232432E-33	1.40844383654553E-28	102769	Pancreas
Triglycerides	AbExp_all_tissues	ENSG00000110243	APOA5	98.5894162443001	3	3.12446327073605E-21	5.8061900960088E-17	102769	Whole Blood
Triglycerides	AbExp_all_tissues	ENSG00000110245	APOC3	126.419565110875	12	3.22293075507541E-21	5.98917222215664E-17	102769	Colon - Transverse
Triglycerides	AbExp_all_tissues	ENSG00000197614	MFAP5	133.494427108177	32	2.3457541799729E-14	4.35911499264364E-10	102769	Pancreas
Triglycerides	AbExp_all_tissues	ENSG00000153560	UBP1	150.550113417296	48	1.63620524814263E-12	3.04056021262345E-08	102769	Whole Blood
Triglycerides	AbExp_all_tissues	ENSG00000065615	CYB5R4	127.653385338519	42	1.42355264584223E-10	2.64538788176862E-06	102769	Vagina
Triglycerides	AbExp_all_tissues	ENSG00000170049	KCNAB3	105.053033539123	30	2.90880143519931E-10	5.40542570703089E-06	102769	Nerve - Tibial
Triglycerides	AbExp_all_tissues	ENSG00000132561	MATN2	125.38841858349	46	2.77224522341239E-09	5.15166329866725E-05	102769	Brain - Anterior cingulate cortex (BA24)
Triglycerides	AbExp_all_tissues	ENSG00000081320	STK17B	102.34930625651	41	3.71112491234949E-07	0.006896383424619	102769	Spleen
Triglycerides	AbExp_all_tissues	ENSG00000140368	PSTPIP1	90.1602438693517	34	5.59846080196192E-07	0.010403619708286	102769	Pancreas
Triglycerides	AbExp_all_tissues	ENSG00000088179	PTPN4	104.004795464745	45	1.43134344887327E-06	0.026598655310412	102769	Esophagus - Muscularis
Triglycerides	AbExp_all_tissues	ENSG00000170004	CHD3	106.690435420955	48	2.39043171127066E-06	0.044421392490543	102769	Brain - Nucleus accumbens (basal ganglia)
Urate	AbExp_all_tissues	ENSG00000068831	RASGRP2	157.75268238323	46	3.67879757225212E-14	6.83630952851611E-10	102742	Cells - EBV-transformed lymphocytes
Urate	AbExp_all_tissues	ENSG00000109667	SLC2A9	90.9019821727416	16	1.70591504609274E-12	3.17010193015415E-08	102742	Lung
Urate	AbExp_all_tissues	ENSG00000174827	PDZK1	51.873119397962	12	6.52897965792713E-07	0.012132802898326	102742	Pancreas
Urate	AbExp_all_tissues	ENSG00000171405	XAGE5	24.5453601761546	1	7.25809024025798E-07	0.013487709093471	102742	Testis
Vitamin_D	AbExp_all_tissues	ENSG00000084674	APOB	48.8429550834699	8	6.8140011166E-08	0.001266245827498	98461	Liver
c_reactive_protein	AbExp_all_tissues	ENSG00000132470	ITGB4	120.171481606056	45	9.08128175386816E-09	0.000168757458832	102635	Brain - Putamen (basal ganglia)
c_reactive_protein	AbExp_all_tissues	ENSG00000144182	LIPT1	108.088659559202	38	1.20886104654123E-08	0.000224642648279	102635	Brain - Cerebellar Hemisphere
c_reactive_protein	AbExp_all_tissues	ENSG00000106636	YKT6	111.762529982894	48	5.34158406167769E-07	0.009926265661816	102635	Artery - Tibial
glycated_haemoglobin_hba1c	AbExp_all_tissues	ENSG00000112077	RHAG	99.7585545560869	5	5.94213926441652E-20	1.10422773950652E-15	103043	Nerve - Tibial
glycated_haemoglobin_hba1c	AbExp_all_tissues	ENSG00000103335	PIEZO1	161.594100555318	48	3.23989996927178E-14	6.02070611289774E-10	103043	Brain - Caudate (basal ganglia)
glycated_haemoglobin_hba1c	AbExp_all_tissues	ENSG00000106633	GCK	88.4478436506761	13	2.76607423784901E-13	5.14019575619482E-09	103043	Brain - Putamen (basal ganglia)
glycated_haemoglobin_hba1c	AbExp_all_tissues	ENSG00000159023	EPB41	124.889787837019	44	1.123843521709E-09	2.08843841639183E-05	103043	Liver
glycated_haemoglobin_hba1c	AbExp_all_tissues	ENSG00000161547	SRSF2	86.8672923331906	35	2.67430893266978E-06	0.049696682895803	103043	Skin - Sun Exposed (Lower leg)
Alanine_aminotransferase	LOFTEE	ENSG00000167701	GPT	350.107006371662	1	4.02E-78	7.54E-74	102827	not applicable
Alanine_aminotransferase	LOFTEE	ENSG00000079385	CEACAM1	27.4057650279137	1	1.65E-07	3.10E-03	102827	not applicable
Albumin	LOFTEE	ENSG00000163631	ALB	292.086866218568	1	1.75E-65	3.28E-61	94914	not applicable
Albumin	LOFTEE	ENSG00000104870	FCGRT	36.1543566300534	1	1.82E-09	3.42E-05	94914	not applicable
Albumin	LOFTEE	ENSG00000223547	ZNF844	32.8116060063767	1	1.02E-08	0.000190645511853	94914	not applicable
Albumin	LOFTEE	ENSG00000127377	CRYGN	25.9638869251066	1	3.48E-07	0.006531495631502	94914	not applicable
Albumin	LOFTEE	ENSG00000145703	IQGAP2	25.0432911314128	1	5.61E-07	1.05E-02	94914	not applicable
Alkaline_phosphatase	LOFTEE	ENSG00000112293	GPLD1	135.695467649144	1	2.33E-31	4.37E-27	102858	not applicable
Alkaline_phosphatase	LOFTEE	ENSG00000162551	ALPL	131.854935701791	1	1.61E-30	3.02E-26	102858	not applicable
Alkaline_phosphatase	LOFTEE	ENSG00000141505	ASGR1	49.2338178586797	1	2.27E-12	4.26590485984939E-08	102858	not applicable
Alkaline_phosphatase	LOFTEE	ENSG00000073734	ABCB11	29.7303683915525	1	4.96508916306676E-08	0.000932245141257	102858	not applicable
Alkaline_phosphatase	LOFTEE	ENSG00000134215	VAV3	23.3476237476571	1	1.35E-06	2.54E-02	102858	not applicable
Apolipoprotein_A	LOFTEE	ENSG00000165029	ABCA1	225.956112612272	1	4.54E-51	8.53E-47	94312	not applicable
Apolipoprotein_A	LOFTEE	ENSG00000132855	ANGPTL3	89.1513110829401	1	3.66E-21	6.87E-17	94312	not applicable
Apolipoprotein_A	LOFTEE	ENSG00000087237	CETP	74.3375268450182	1	6.58E-18	1.23621095767145E-13	94312	not applicable
Apolipoprotein_A	LOFTEE	ENSG00000126337	KRT36	55.2402623162197	1	1.07E-13	2.0026745183286E-09	94312	not applicable
Apolipoprotein_A	LOFTEE	ENSG00000166819	PLIN1	41.9442519875011	1	9.39E-11	1.76331131059849E-06	94312	not applicable
Apolipoprotein_A	LOFTEE	ENSG00000101670	LIPG	40.0204236279533	1	2.51E-10	4.72E-06	94312	not applicable
Apolipoprotein_A	LOFTEE	ENSG00000118137	APOA1	33.8236568357097	1	6.03E-09	1.13E-04	94312	not applicable
Apolipoprotein_A	LOFTEE	ENSG00000213398	LCAT	24.7739313767524	1	6.45E-07	1.21E-02	94312	not applicable
Apolipoprotein_A	LOFTEE	ENSG00000110245	APOC3	23.141406962648	1	1.51E-06	2.83E-02	94312	not applicable
Apolipoprotein_A	LOFTEE	ENSG00000142530	FAM71E1	22.5233486557845	1	2.08E-06	3.90E-02	94312	not applicable
Apolipoprotein_B	LOFTEE	ENSG00000169174	PCSK9	147.016252293426	1	7.78E-34	1.46E-29	102371	not applicable
Apolipoprotein_B	LOFTEE	ENSG00000084674	APOB	131.199796822213	1	2.24E-30	4.20E-26	102371	not applicable
Apolipoprotein_B	LOFTEE	ENSG00000146592	CREB5	23.841308724368	1	1.05E-06	1.96E-02	102371	not applicable
Apolipoprotein_B	LOFTEE	ENSG00000125844	RRBP1	22.3488468566793	1	2.27E-06	4.27E-02	102371	not applicable
Aspartate_aminotransferase	LOFTEE	ENSG00000120053	GOT1	202.711341866176	1	5.35E-46	1.00E-41	102516	not applicable
Aspartate_aminotransferase	LOFTEE	ENSG00000171714	ANO5	23.2862451117253	1	1.40E-06	0.026210312509611	102516	not applicable
Calcium	LOFTEE	ENSG00000163631	ALB	68.7355310719577	1	1.13E-16	2.11406362666436E-12	94857	not applicable
Calcium	LOFTEE	ENSG00000036828	CASR	39.8661517227301	1	2.72E-10	5.10661750546804E-06	94857	not applicable
Cholesterol	LOFTEE	ENSG00000084674	APOB	174.547804975591	1	7.52E-40	1.41110143723725E-35	102851	not applicable
Cholesterol	LOFTEE	ENSG00000169174	PCSK9	130.213964219089	1	3.68E-30	6.91E-26	102851	not applicable
Cholesterol	LOFTEE	ENSG00000132855	ANGPTL3	56.4483450072003	1	5.77E-14	1.08E-09	102851	not applicable
Cholesterol	LOFTEE	ENSG00000146830	GIGYF1	32.4604531746591	1	1.22E-08	0.000228396672444	102851	not applicable
Cholesterol	LOFTEE	ENSG00000165029	ABCA1	31.1589445966529	1	2.38E-08	4.46E-04	102851	not applicable
Creatinine	LOFTEE	ENSG00000112499	SLC22A2	44.5669478932396	1	2.46E-11	4.62E-07	102797	not applicable
Creatinine	LOFTEE	ENSG00000008710	PKD1	33.9026236561185	1	5.79E-09	1.09E-04	102797	not applicable
Cystatin_C	LOFTEE	ENSG00000112499	SLC22A2	70.1752191405976	1	5.43E-17	1.02E-12	102797	not applicable
Cystatin_C	LOFTEE	ENSG00000008710	PKD1	40.3312220468943	1	2.14E-10	4.02E-06	102797	not applicable
Direct_bilirubin	LOFTEE	ENSG00000004939	SLC4A1	39.0085952160589	1	4.22E-10	7.92E-06	87754	not applicable
Direct_bilirubin	LOFTEE	ENSG00000163554	SPTA1	30.2614013944985	1	3.78E-08	7.09E-04	87754	not applicable
Direct_bilirubin	LOFTEE	ENSG00000084674	APOB	26.3700502773863	1	2.82E-07	0.005292532296718	87754	not applicable
Eosinophill_count	LOFTEE	ENSG00000168769	TET2	29.3487981055514	1	6.05E-08	1.14E-03	104807	not applicable
Erythrocyte_distribution_width	LOFTEE	ENSG00000105610	KLF1	126.039444959722	1	3.01E-29	5.65968528532659E-25	104959	not applicable
Erythrocyte_distribution_width	LOFTEE	ENSG00000113013	HSPA9	66.5113723101094	1	3.48E-16	6.53180965492223E-12	104959	not applicable
Erythrocyte_distribution_width	LOFTEE	ENSG00000244734	HBB	62.5991656508995	1	2.53E-15	4.76E-11	104959	not applicable
Erythrocyte_distribution_width	LOFTEE	ENSG00000101310	SEC23B	57.4930890329997	1	3.39E-14	6.36823557501487E-10	104959	not applicable
Erythrocyte_distribution_width	LOFTEE	ENSG00000187045	TMPRSS6	31.2239849765901	1	2.30E-08	4.32E-04	104959	not applicable
Erythrocyte_distribution_width	LOFTEE	ENSG00000151474	FRMD4A	28.1141095701605	1	1.14E-07	2.15E-03	104959	not applicable
Erythrocyte_distribution_width	LOFTEE	ENSG00000084774	CAD	26.4936806188198	1	2.64E-07	4.96E-03	104959	not applicable
Erythrocyte_distribution_width	LOFTEE	ENSG00000072274	TFRC	26.4349638521671	1	2.73E-07	0.005117622107261	104959	not applicable
Erythrocyte_distribution_width	LOFTEE	ENSG00000004939	SLC4A1	23.2918521117535	1	1.39E-06	0.026134014126998	104959	not applicable
Erythrocyte_distribution_width	LOFTEE	ENSG00000155903	RASA2	23.1979626925895	1	1.46E-06	2.74E-02	104959	not applicable
Gamma_glutamyltransferase	LOFTEE	ENSG00000100031	GGT1	89.6767835450009	1	2.80E-21	5.27E-17	102807	not applicable
Gamma_glutamyltransferase	LOFTEE	ENSG00000170927	PKHD1	37.4490230522933	1	9.38E-10	1.76E-05	102807	not applicable
Glucose	LOFTEE	ENSG00000106633	GCK	28.3277069722244	1	1.02E-07	1.92E-03	94795	not applicable
Glucose	LOFTEE	ENSG00000255150	EID3	22.4852704372024	1	2.12E-06	0.039760279295055	94795	not applicable
HDL_cholesterol	LOFTEE	ENSG00000165029	ABCA1	168.702134261781	1	1.42E-38	2.67E-34	94865	not applicable
HDL_cholesterol	LOFTEE	ENSG00000087237	CETP	119.070677725307	1	1.01E-27	1.90E-23	94865	not applicable
HDL_cholesterol	LOFTEE	ENSG00000062282	DGAT2	98.4962710860418	1	3.26E-23	6.11E-19	94865	not applicable
HDL_cholesterol	LOFTEE	ENSG00000110245	APOC3	57.2885221761244	1	3.76E-14	7.06625615585481E-10	94865	not applicable
HDL_cholesterol	LOFTEE	ENSG00000166819	PLIN1	49.6722024576739	1	1.82E-12	3.41E-08	94865	not applicable
HDL_cholesterol	LOFTEE	ENSG00000142530	FAM71E1	47.5857422745321	1	5.27E-12	9.89E-08	94865	not applicable
HDL_cholesterol	LOFTEE	ENSG00000110243	APOA5	40.5936257022549	1	1.87E-10	3.52E-06	94865	not applicable
HDL_cholesterol	LOFTEE	ENSG00000126337	KRT36	33.7932395312237	1	6.13E-09	1.15E-04	94865	not applicable
HDL_cholesterol	LOFTEE	ENSG00000132855	ANGPTL3	30.5509254611679	1	3.25E-08	6.11E-04	94865	not applicable
HDL_cholesterol	LOFTEE	ENSG00000101670	LIPG	29.6859115831321	1	5.08E-08	9.54E-04	94865	not applicable
HDL_cholesterol	LOFTEE	ENSG00000152270	PDE3B	27.4334748391993	1	1.63E-07	3.05E-03	94865	not applicable
HDL_cholesterol	LOFTEE	ENSG00000175445	LPL	27.4048312804953	1	1.65E-07	3.10E-03	94865	not applicable
HDL_cholesterol	LOFTEE	ENSG00000165972	CCDC38	25.9127998094482	1	3.57E-07	6.71E-03	94865	not applicable
HDL_cholesterol	LOFTEE	ENSG00000118137	APOA1	25.4927788897767	1	4.44E-07	8.34E-03	94865	not applicable
HDL_cholesterol	LOFTEE	ENSG00000164978	NUDT2	25.0085596618883	1	5.71E-07	1.07E-02	94865	not applicable
HDL_cholesterol	LOFTEE	ENSG00000187855	ASCL4	23.888890449598	1	1.02E-06	1.92E-02	94865	not applicable
HDL_cholesterol	LOFTEE	ENSG00000213398	LCAT	23.5904010973754	1	1.19E-06	2.24E-02	94865	not applicable
Haematocrit_percentage	LOFTEE	ENSG00000244734	HBB	50.4246420016571	1	1.24E-12	2.33E-08	104960	not applicable
Haematocrit_percentage	LOFTEE	ENSG00000004939	SLC4A1	29.0108374776901	1	7.20E-08	1.35E-03	104960	not applicable
Haematocrit_percentage	LOFTEE	ENSG00000122729	ACO1	24.4789416784188	1	7.51E-07	1.41E-02	104960	not applicable
IGF1	LOFTEE	ENSG00000140443	IGF1R	22.2449286704068	1	2.40E-06	4.51E-02	102326	not applicable
LDL_direct	LOFTEE	ENSG00000084674	APOB	194.046316805296	1	4.16E-44	7.81E-40	102696	not applicable
LDL_direct	LOFTEE	ENSG00000169174	PCSK9	178.9616372491	1	8.17E-41	1.53E-36	102696	not applicable
LDL_direct	LOFTEE	ENSG00000132855	ANGPTL3	48.6140963545186	1	3.12E-12	5.85E-08	102696	not applicable
Leukocyte_count	LOFTEE	ENSG00000196712	NF1	35.4018432216253	1	2.68E-09	5.04E-05	104960	not applicable
Leukocyte_count	LOFTEE	ENSG00000173575	CHD2	30.1883438698133	1	3.92E-08	7.36E-04	104960	not applicable
Leukocyte_count	LOFTEE	ENSG00000064932	SBNO2	24.5768424289417	1	7.14E-07	1.34E-02	104960	not applicable
Leukocyte_count	LOFTEE	ENSG00000185187	SIGIRR	23.2530945083126	1	1.42E-06	2.67E-02	104960	not applicable
Lipoprotein_A	LOFTEE	ENSG00000198670	LPA	66.7703992784082	1	3.05E-16	5.72751337472782E-12	82169	not applicable
Lymphocyte_percentage	LOFTEE	ENSG00000173575	CHD2	54.2035213756608	1	1.81E-13	3.39399892164532E-09	104807	not applicable
Lymphocyte_percentage	LOFTEE	ENSG00000215301	DDX3X	48.9069110435667	1	2.68E-12	5.03954122105412E-08	104807	not applicable
Lymphocyte_percentage	LOFTEE	ENSG00000101745	ANKRD12	35.5566277132602	1	2.48E-09	4.65161661206916E-05	104807	not applicable
Lymphocyte_percentage	LOFTEE	ENSG00000121966	CXCR4	33.3521645325236	1	7.69E-09	0.000144372776922	104807	not applicable
Lymphocyte_percentage	LOFTEE	ENSG00000196712	NF1	30.0413249125704	1	4.23E-08	0.000794105296801	104807	not applicable
Lymphocyte_percentage	LOFTEE	ENSG00000185989	RASA3	22.4110857143533	1	2.20E-06	0.041325964330612	104807	not applicable
Mean_corpuscular_haemoglobin	LOFTEE	ENSG00000244734	HBB	143.284315004887	1	5.09E-33	9.56467655265438E-29	104960	not applicable
Mean_corpuscular_haemoglobin	LOFTEE	ENSG00000105610	KLF1	104.376301360433	1	1.67E-24	3.14159877189085E-20	104960	not applicable
Mean_corpuscular_haemoglobin	LOFTEE	ENSG00000072274	TFRC	76.9488941368763	1	1.75E-18	3.29405271673997E-14	104960	not applicable
Mean_corpuscular_haemoglobin	LOFTEE	ENSG00000187045	TMPRSS6	46.7231903912325	1	8.18E-12	1.53504653056343E-07	104960	not applicable
Mean_corpuscular_haemoglobin	LOFTEE	ENSG00000188536	HBA2	36.2710603448213	1	1.72E-09	3.22373683692294E-05	104960	not applicable
Mean_corpuscular_haemoglobin	LOFTEE	ENSG00000127586	CHTF18	30.6402505723236	1	3.11E-08	0.000583151201784	104960	not applicable
Mean_corpuscular_haemoglobin	LOFTEE	ENSG00000258366	RTEL1	26.8088113809936	1	2.25E-07	0.004217293553164	104960	not applicable
Mean_corpuscular_haemoglobin	LOFTEE	ENSG00000129173	E2F8	25.0423521878547	1	5.61E-07	0.010530475177084	104960	not applicable
Mean_corpuscular_haemoglobin	LOFTEE	ENSG00000113013	HSPA9	24.224686415866	1	8.57E-07	0.016095988466826	104960	not applicable
Mean_corpuscular_haemoglobin	LOFTEE	ENSG00000205250	E2F4	24.0852190687729	1	9.22E-07	0.017304906823751	104960	not applicable
Mean_corpuscular_haemoglobin	LOFTEE	ENSG00000042429	MED17	24.0091113120143	1	9.59E-07	1.80E-02	104960	not applicable
Mean_corpuscular_volume	LOFTEE	ENSG00000244734	HBB	145.20037513916	1	1.94E-33	3.64550124098608E-29	104959	not applicable
Mean_corpuscular_volume	LOFTEE	ENSG00000105610	KLF1	87.2864630568365	1	9.39E-21	1.76284694032135E-16	104959	not applicable
Mean_corpuscular_volume	LOFTEE	ENSG00000072274	TFRC	75.9594433051534	1	2.90E-18	5.43661079822777E-14	104959	not applicable
Mean_corpuscular_volume	LOFTEE	ENSG00000129173	E2F8	45.9967482842912	1	1.18E-11	2.22E-07	104959	not applicable
Mean_corpuscular_volume	LOFTEE	ENSG00000084774	CAD	39.7975106547237	1	2.82E-10	5.29E-06	104959	not applicable
Mean_corpuscular_volume	LOFTEE	ENSG00000187045	TMPRSS6	35.9299435799185	1	2.05E-09	3.84E-05	104959	not applicable
Mean_corpuscular_volume	LOFTEE	ENSG00000127586	CHTF18	34.7031812063942	1	3.84E-09	7.21005097569811E-05	104959	not applicable
Mean_corpuscular_volume	LOFTEE	ENSG00000188536	HBA2	33.11645234772	1	8.68E-09	0.000162977816364	104959	not applicable
Mean_corpuscular_volume	LOFTEE	ENSG00000042429	MED17	29.7021415156487	1	5.04E-08	0.00094591865096	104959	not applicable
Mean_corpuscular_volume	LOFTEE	ENSG00000258366	RTEL1	28.9233247769298	1	7.53E-08	1.41E-03	104959	not applicable
Mean_corpuscular_volume	LOFTEE	ENSG00000205250	E2F4	23.3238187033276	1	1.37E-06	0.025703258065881	104959	not applicable
Mean_reticulocyte_volume	LOFTEE	ENSG00000084774	CAD	72.0550316432491	1	2.09E-17	3.93E-13	102867	not applicable
Mean_reticulocyte_volume	LOFTEE	ENSG00000163554	SPTA1	54.0331474731793	1	1.97E-13	3.70141975310559E-09	102867	not applicable
Mean_reticulocyte_volume	LOFTEE	ENSG00000004939	SLC4A1	39.1330382507294	1	3.96E-10	7.43E-06	102867	not applicable
Mean_reticulocyte_volume	LOFTEE	ENSG00000177084	POLE	29.8410150798154	1	4.69E-08	8.81E-04	102867	not applicable
Mean_reticulocyte_volume	LOFTEE	ENSG00000244734	HBB	26.8552376927109	1	2.19E-07	4.12E-03	102867	not applicable
Mean_reticulocyte_volume	LOFTEE	ENSG00000112077	RHAG	26.1758233560831	1	3.12E-07	5.85E-03	102867	not applicable
Mean_reticulocyte_volume	LOFTEE	ENSG00000127586	CHTF18	25.9064687034697	1	3.58E-07	6.73E-03	102867	not applicable
Mean_reticulocyte_volume	LOFTEE	ENSG00000070182	SPTB	24.2753494866774	1	8.35E-07	1.57E-02	102867	not applicable
Mean_reticulocyte_volume	LOFTEE	ENSG00000101161	PRPF6	22.9431478744373	1	1.67E-06	3.13E-02	102867	not applicable
Mean_sphered_cell_volume	LOFTEE	ENSG00000004939	SLC4A1	66.0043518377643	1	4.50E-16	8.44785677621692E-12	102817	not applicable
Mean_sphered_cell_volume	LOFTEE	ENSG00000244734	HBB	63.3627046707261	1	1.72E-15	3.22839853250078E-11	102817	not applicable
Mean_sphered_cell_volume	LOFTEE	ENSG00000163554	SPTA1	53.8034175541252	1	2.22E-13	4.16E-09	102817	not applicable
Mean_sphered_cell_volume	LOFTEE	ENSG00000112077	RHAG	40.8031815097202	1	1.68E-10	3.16E-06	102817	not applicable
Mean_sphered_cell_volume	LOFTEE	ENSG00000084774	CAD	40.0654010507569	1	2.46E-10	4.61E-06	102817	not applicable
Mean_sphered_cell_volume	LOFTEE	ENSG00000105610	KLF1	34.2043010303169	1	4.96E-09	9.32E-05	102817	not applicable
Mean_sphered_cell_volume	LOFTEE	ENSG00000159023	EPB41	33.4704441665381	1	7.24E-09	1.36E-04	102817	not applicable
Mean_sphered_cell_volume	LOFTEE	ENSG00000072274	TFRC	31.7515503210889	1	1.75E-08	3.29E-04	102817	not applicable
Mean_sphered_cell_volume	LOFTEE	ENSG00000070182	SPTB	31.0750084350584	1	2.48E-08	0.000466108856037	102817	not applicable
Mean_sphered_cell_volume	LOFTEE	ENSG00000127586	CHTF18	30.2584328519297	1	3.78E-08	0.000710002369771	102817	not applicable
Mean_sphered_cell_volume	LOFTEE	ENSG00000123700	KCNJ2	25.7836448439339	1	3.82E-07	0.007170761644326	102817	not applicable
Mean_sphered_cell_volume	LOFTEE	ENSG00000101161	PRPF6	24.9134902041405	1	6.00E-07	0.011258346537555	102817	not applicable
Mean_sphered_cell_volume	LOFTEE	ENSG00000165424	ZCCHC24	23.9319226267398	1	9.98E-07	1.87E-02	102817	not applicable
Neutrophill_percentage	LOFTEE	ENSG00000173575	CHD2	35.0963309140643	1	3.14E-09	5.89E-05	104807	not applicable
Neutrophill_percentage	LOFTEE	ENSG00000121966	CXCR4	30.3845301608671	1	3.54E-08	6.65E-04	104807	not applicable
Neutrophill_percentage	LOFTEE	ENSG00000196712	NF1	28.4104203973548	1	9.81E-08	1.84E-03	104807	not applicable
Neutrophill_percentage	LOFTEE	ENSG00000215301	DDX3X	27.8965696443338	1	1.28E-07	2.40E-03	104807	not applicable
Neutrophill_percentage	LOFTEE	ENSG00000101745	ANKRD12	26.1568303165841	1	3.15E-07	5.91E-03	104807	not applicable
Phosphate	LOFTEE	ENSG00000118785	SPP1	35.6517971862631	1	2.36E-09	4.42982404529655E-05	94729	not applicable
Phosphate	LOFTEE	ENSG00000198569	SLC34A3	31.6803031647287	1	1.82E-08	0.000341265580207	94729	not applicable
Platelet_count	LOFTEE	ENSG00000101162	TUBB1	67.1918398061534	1	2.46E-16	4.63E-12	104959	not applicable
Platelet_count	LOFTEE	ENSG00000096968	JAK2	47.2062804836605	1	6.39E-12	1.20E-07	104959	not applicable
Platelet_count	LOFTEE	ENSG00000145703	IQGAP2	41.9604151588865	1	9.31E-11	1.75E-06	104959	not applicable
Platelet_count	LOFTEE	ENSG00000215301	DDX3X	40.221979373775	1	2.27E-10	4.26E-06	104959	not applicable
Platelet_count	LOFTEE	ENSG00000197183	NOL4L	32.3219325462414	1	1.31E-08	2.45E-04	104959	not applicable
Platelet_count	LOFTEE	ENSG00000175792	RUVBL1	30.933465422364	1	2.67E-08	5.01E-04	104959	not applicable
Platelet_count	LOFTEE	ENSG00000090534	THPO	28.497099149914	1	9.38E-08	1.76E-03	104959	not applicable
Platelet_count	LOFTEE	ENSG00000168769	TET2	23.2428276645078	1	1.43E-06	2.68E-02	104959	not applicable
Reticulocyte_count	LOFTEE	ENSG00000163554	SPTA1	51.521571735444	1	7.08E-13	1.33E-08	102867	not applicable
Reticulocyte_count	LOFTEE	ENSG00000004939	SLC4A1	51.4526544247055	1	7.33E-13	1.38E-08	102867	not applicable
Reticulocyte_count	LOFTEE	ENSG00000112077	RHAG	44.3268155711703	1	2.78E-11	5.22E-07	102867	not applicable
Reticulocyte_count	LOFTEE	ENSG00000159023	EPB41	29.3829286602559	1	5.94E-08	0.001115267910783	102867	not applicable
SHBG	LOFTEE	ENSG00000129214	SHBG	320.380038850068	1	1.20E-71	2.24762461161862E-67	94020	not applicable
Testosterone	LOFTEE	ENSG00000129214	SHBG	35.5886105293175	1	2.44E-09	4.57586694566585E-05	93177	not applicable
Thrombocyte_volume	LOFTEE	ENSG00000145703	IQGAP2	261.534939570789	1	7.94E-59	1.49122357633438E-54	104958	not applicable
Thrombocyte_volume	LOFTEE	ENSG00000205436	EXOC3L4	66.9060671443585	1	2.85E-16	5.3466006039349E-12	104958	not applicable
Thrombocyte_volume	LOFTEE	ENSG00000101162	TUBB1	64.2633158277604	1	1.09E-15	2.0438381104616E-11	104958	not applicable
Thrombocyte_volume	LOFTEE	ENSG00000185245	GP1BA	54.7322220322385	1	1.38E-13	2.59E-09	104958	not applicable
Thrombocyte_volume	LOFTEE	ENSG00000149177	PTPRJ	48.0381010672427	1	4.18E-12	7.85E-08	104958	not applicable
Thrombocyte_volume	LOFTEE	ENSG00000131504	DIAPH1	30.3764422673557	1	3.56E-08	0.000668093784802	104958	not applicable
Thrombocyte_volume	LOFTEE	ENSG00000163808	KIF15	28.2474877697532	1	1.07E-07	0.002004396100683	104958	not applicable
Thrombocyte_volume	LOFTEE	ENSG00000169607	CKAP2L	28.1305915989797	1	1.13E-07	0.002129182579326	104958	not applicable
Thrombocyte_volume	LOFTEE	ENSG00000071205	ARHGAP10	26.6511154501059	1	2.44E-07	4.58E-03	104958	not applicable
Total_bilirubin	LOFTEE	ENSG00000241635	UGT1A1	82.0486278571771	1	1.33E-19	2.49E-15	102463	not applicable
Total_bilirubin	LOFTEE	ENSG00000167165	UGT1A6	75.6947621133004	1	3.31E-18	6.22E-14	102463	not applicable
Total_bilirubin	LOFTEE	ENSG00000242366	UGT1A8	73.3361390323553	1	1.09E-17	2.05310599188804E-13	102463	not applicable
Total_bilirubin	LOFTEE	ENSG00000244122	UGT1A7	52.2553527202981	1	4.87E-13	9.1500936315191E-09	102463	not applicable
Total_bilirubin	LOFTEE	ENSG00000242515	UGT1A10	48.3945992898662	1	3.49E-12	6.54E-08	102463	not applicable
Total_bilirubin	LOFTEE	ENSG00000241119	UGT1A9	37.1545450281992	1	1.09E-09	2.05E-05	102463	not applicable
Total_bilirubin	LOFTEE	ENSG00000004939	SLC4A1	35.2597751029243	1	2.89E-09	5.42E-05	102463	not applicable
Total_bilirubin	LOFTEE	ENSG00000244474	UGT1A4	28.2765857552004	1	1.05E-07	1.97E-03	102463	not applicable
Total_bilirubin	LOFTEE	ENSG00000244734	HBB	23.2250236060936	1	1.44E-06	2.71E-02	102463	not applicable
Triglycerides	LOFTEE	ENSG00000084674	APOB	134.500527890807	1	4.25E-31	7.97E-27	102769	not applicable
Triglycerides	LOFTEE	ENSG00000132855	ANGPTL3	133.215096316068	1	8.11E-31	1.52E-26	102769	not applicable
Triglycerides	LOFTEE	ENSG00000110245	APOC3	96.5336202071048	1	8.77E-23	1.64742867482177E-18	102769	not applicable
Triglycerides	LOFTEE	ENSG00000110243	APOA5	93.6922938175558	1	3.69E-22	6.92070598619005E-18	102769	not applicable
Urate	LOFTEE	ENSG00000197891	SLC22A12	62.1524975644425	1	3.18E-15	5.96820754897874E-11	102742	not applicable
Urate	LOFTEE	ENSG00000174827	PDZK1	34.6038395689102	1	4.04E-09	7.58753971572571E-05	102742	not applicable
Urate	LOFTEE	ENSG00000161542	PRPSAP1	29.4264142081374	1	5.81E-08	0.001090521294957	102742	not applicable
Urate	LOFTEE	ENSG00000118777	ABCG2	24.4547584750108	1	7.61E-07	1.43E-02	102742	not applicable
Vitamin_D	LOFTEE	ENSG00000084674	APOB	25.8527520624921	1	3.68E-07	6.92E-03	98461	not applicable
Vitamin_D	LOFTEE	ENSG00000186104	CYP2R1	25.297708750004	1	4.91E-07	9.22E-03	98461	not applicable
c_reactive_protein	LOFTEE	ENSG00000144182	LIPT1	24.1064463827061	1	9.12E-07	0.017115194371101	102635	not applicable
glycated_haemoglobin_hba1c	LOFTEE	ENSG00000163554	SPTA1	89.0118437582569	1	3.92E-21	7.36875105851725E-17	103043	not applicable
glycated_haemoglobin_hba1c	LOFTEE	ENSG00000112077	RHAG	76.9327302873426	1	1.77E-18	3.32112317969081E-14	103043	not applicable
glycated_haemoglobin_hba1c	LOFTEE	ENSG00000159023	EPB41	56.0100625595078	1	7.21E-14	1.35376929293034E-09	103043	not applicable
glycated_haemoglobin_hba1c	LOFTEE	ENSG00000004939	SLC4A1	37.2231624269916	1	1.05E-09	1.98E-05	103043	not applicable
glycated_haemoglobin_hba1c	LOFTEE	ENSG00000106633	GCK	36.4659362471721	1	1.55E-09	2.92E-05	103043	not applicable
glycated_haemoglobin_hba1c	LOFTEE	ENSG00000146830	GIGYF1	34.2396585752722	1	4.87E-09	9.15E-05	103043	not applicable
